# Supplementary material for: SNPmplexViewer--toward a cost-effective traceability system
Source: BMC Res Notes. 2011 May 23;4:146. doi: 10.1186/1756-0500-4-146 (PMC3120698; doi:10.1186/1756-0500-4-146)
Supplement: Additional file 1 — SNPmplexViewersource code. Perl script in text format. [file 1756-0500-4-146-S1.TXT]

#!/usr/bin/perl

use strict;
use warnings;
use Bio::Trace::ABIF;
use GD::Graph::lines;
use List::Util qw(min max);
use File::Copy;
use constant {
   ARGV_EXPECTED_LENGTH => 4,
   FIRST_TRACE_INDEX    => 0,
   B_TRACE_INDEX        => 0,
   G_TRACE_INDEX        => 1,
   Y_TRACE_INDEX        => 2,
   R_TRACE_INDEX        => 3,
   O_TRACE_INDEX        => 4,
   MODIFIED_FILE_SUFFIX => '_M.fsa',
   INVALID_SCORE        => -1
};

main();

sub main
{
   if (ARGV_EXPECTED_LENGTH > scalar @ARGV) {
      printUsageMessage();
      return 0;
   }

   my ($refFile, $testFile, $system, $optimalSignal, $createHtml) = @ARGV;
   #TODO: can be removed once the cgi is changed to pass 0 as the fifth parameter
   # (ARGV_EXPECTED_LENGTH should be changed too)
   if (!defined($createHtml)) {
      $createHtml = 0;
   }

   print "processing  $refFile,  $testFile files, system $system, optimal signal $optimalSignal\n";

   # Extract and normalize the data from the chromatogram files. Get it as a hash reference.
   my $refData = readTraceFromFile($refFile);
   my $testData = readTraceFromFile($testFile);
   my $usedFifthDye = updateFifthDyeField($refData, $testData);
   normalizeTrace($refData, $system, $optimalSignal);
   normalizeTrace($testData, $system, $optimalSignal);

   # Now align test trace to reference trace. Reference trace does not change.
   if ('25PLEX' eq $system) {
      align($refData, $testData, 0, $testData->{seqLastIndex});
   } else {
      getBestAlignment($refData, $testData);
   }

   # Calculate differences (and $difscale) between traces for first time to estimate scale
   my ($alignmentLength, $diffs, $difscale) = differences($refData, $testData, $optimalSignal, 1);

   # Calculate differences between traces.
   ($alignmentLength, $diffs, $difscale) = differences($refData, $testData, $optimalSignal, $difscale);

   # Generate output images.
   my $refImage  = $refFile . "ref_image.png";
   my $testImage = $refFile . "test_image.png";
   my $diffImage = $refFile . "diff_image.png";

   generateImage($refData, 0, 2000, 200, $refImage, $alignmentLength, $system);
   generateImage($testData, 0, 2000, 200, $testImage, $alignmentLength, $system);
   generateImage($diffs, -500, 500, 300, $diffImage, $alignmentLength, $system);

   # Create HTML and modified file.
   if ($createHtml) {
      generateHTMLFile($refImage, $testImage, $diffImage);
   }

   if ($usedFifthDye) {
      generateModifiedFile($refData, $testData, $testFile, $alignmentLength);
   }

   return 0;
}

sub printUsageMessage
{
   print
      "SNPmplexViewer\n",
      "=============\n",
      "Usage: $0 <Reference_trace> <Test_trace> <System> <Normalize> <GenerateHTML>\n\n",
      "Aligns two trace files created by ABI.\n",
      "Transfers the fifth-dye channel of the reference to a newly formed normalized and aligned Test_trace_M.fsa file.\n",
      "Output includes align.html with 3 figures in PNG format\n",
      "of chromatograms of the input files and a visualization of the differences between them.\n\n",
      "<System> may be 25PLEX or OTHER.\n",
      "<Normalize>*100 is the signal strength that the program will normalize to (e.g. 1=100, 2=200)\n";
      "<GenerateHTML> should be 0 for no HTML file generation, 1 otherwise\n";
}

sub generateHTMLFile
{
   my ($refImage, $testImage, $diffImage) = @_;

   open(ALIGNHTML, ">align.html" ) or die $!;
   print ALIGNHTML (
      "<html>\n",
      "   <body>\n",
      "     <img src=$refImage>\n",
      "     <img src=$diffImage>\n",
      "     <img src=$testImage>\n",
      "   </body>\n",
      "</html>\n");
   close ALIGNHTML;
}

sub updateFifthDyeField
{
   my ($refData, $testData) = @_;

   my $fifthDye = $refData->{fifthDye} && $testData->{fifthDye};
   for my $traceData ($refData, $testData) {
      $traceData->{fifthDye} = $fifthDye;
      $traceData->{lastChannelIndex} = ($fifthDye ? O_TRACE_INDEX : R_TRACE_INDEX);      
   }
   return $fifthDye;
}

sub readTraceFromFile
{
   my ($file) = @_;

   # Create a new ABIF object pointing to that file.
   my $abif = Bio::Trace::ABIF->new( -file => $file )
     or die('abi_format');
   $abif->open_abif($file);

   # Get the sample name and sequencer model from the file.
   my $model = $abif->model_number()
      or die('trace_error model_number');
   # TODO: in general, need to improve prints - can't use $file in the web version
   print "This file originated from $model sequencer.\n";

   # Now get the traces.
   my @traceMatrix;
   for my $i (FIRST_TRACE_INDEX .. R_TRACE_INDEX) {
      $traceMatrix[$i] = [ $abif->get_data_item('DATA', $i + 1, 'n*') ];
      if (!scalar @{$traceMatrix[$i]}) {
         die('trace_error ' . ($i + 1));
      }
   }
   # Get the fifth trace.
   $traceMatrix[O_TRACE_INDEX] = [ $abif->get_data_item('DATA', 105, 'n*') ];

   $abif->close_abif($file);
   
   return {
      traceMatrix      => \@traceMatrix,
      fifthDye         => scalar @{$traceMatrix[O_TRACE_INDEX]},
      model            => $model,
      seqLastIndex     => $#{$traceMatrix[FIRST_TRACE_INDEX]}
   };
}

sub removeControlNumbers
{
   my ($traceData) = @_;

   my %modelRemovalLevels = (
      3100 => 5000,
      3730 => 20000
   );
   my $removalLevel = $modelRemovalLevels{$traceData->{model}};
   if (!defined $removalLevel) {
      return;
   }
   for my $i (FIRST_TRACE_INDEX .. $traceData->{lastChannelIndex}) {
      for my $j (0 .. $traceData->{seqLastIndex}) {
         if ($traceData->{traceMatrix}->[$i][$j] > $removalLevel) {
            $traceData->{traceMatrix}->[$i][$j] = 0;
         }
      }
   }
}

sub getModelMatrix
{
   # If the model is 310 use a special matrix, otherwise the sequencer has already
   # taken into account the overlap in the dye spectrum.
   my ($model) = @_;
   
   return (310 == $model) ? 
      [[ 1.05,  -0.124, 0,     0,      -0.002 ],
       [ -0.65, 1.090,  -0.07, 0,      0      ],
       [ -0.3,  -0.619, 1.074, -0.049, 0      ],
       [ -0.1,  -0.3,   -0.7,  1.05,   -0.053 ],
       [ -0.01, -0.05,  -0.25, -0.275, 1.011  ]] :
      [[ 1, 0, 0, 0, 0 ],
       [ 0, 1, 0, 0, 0 ],
       [ 0, 0, 1, 0, 0 ],
       [ 0, 0, 0, 1, 0 ],
       [ 0, 0, 0, 0, 1 ]];
}

sub calcNoise
{
   my ($traceData) = @_;

   my $modelMatrix = getModelMatrix($traceData->{model});
       
   # Estimate noise to be the avarage signal of all points (Avarage Signal -AS).
   # Correct the noise estimate to be the mean signal of all points that are below
   # the avarage signal of all points (Avarage Noise -AN).
   # The avarage data signal (ADS) is calculated according to the difference
   # between AS and AN.
   my @noise = (0, 0, 0, 0, 0);
   my @corNoise = (0, 0, 0, 0, 0);
   my @noisePoints = (0, 0, 0, 0, 0);
   my @signal = (1, 1, 1, 1, 1);
   for my $i (FIRST_TRACE_INDEX .. $traceData->{lastChannelIndex}) {
      for my $j (0 .. $traceData->{seqLastIndex}) {
         my $value = 0;
         for my $k (FIRST_TRACE_INDEX .. O_TRACE_INDEX) {
            $value += $traceData->{traceMatrix}->[$k][$j] * $modelMatrix->[$i][$k];
         }
         $traceData->{traceMatrix}->[$i][$j] = $value;
         $noise[$i] += $value;
      }

      $noise[$i] = $noise[$i] / $traceData->{seqLastIndex} * 1.05;
      for my $j (0 .. $traceData->{seqLastIndex}) {
         if ($traceData->{traceMatrix}->[$i][$j] < $noise[$i]) {
            $corNoise[$i] += $traceData->{traceMatrix}->[$i][$j];
            $noisePoints[$i]++;
         }
      }
      if ($noisePoints[$i] > 0) {
         $corNoise[$i] /= $noisePoints[$i];
      }
      if ($traceData->{seqLastIndex} == $noisePoints[$i]) {
         $signal[$i] = 0;
      }
      if ($signal[$i] == 1) {
         $signal[$i] = ($noise[$i] * $traceData->{seqLastIndex} - $corNoise[$i] * $noisePoints[$i]) /
                       ($traceData->{seqLastIndex} - $noisePoints[$i]);
      }
   }

   return \@corNoise, \@signal;
}

sub cutTrace
{
   my ($traceData, $system, $peaks) = @_;
   
   if ($system eq '25PLEX')
   {
      # Evaluating start of data according to 25plex SNP25
      my $start = max(0, ($peaks->[Y_TRACE_INDEX] < $peaks->[B_TRACE_INDEX] &&
                          $peaks->[Y_TRACE_INDEX] < $peaks->[G_TRACE_INDEX] &&
                          $peaks->[Y_TRACE_INDEX] < $peaks->[R_TRACE_INDEX]) ?
                          $peaks->[Y_TRACE_INDEX] - 200 : $peaks->[R_TRACE_INDEX] - 215);
      print "b peak at $peaks->[B_TRACE_INDEX] g peak at $peaks->[G_TRACE_INDEX] ",
            "y peak at $peaks->[Y_TRACE_INDEX] r peak at $peaks->[R_TRACE_INDEX] start $start\n";
                        
      # Remove blank sequence from the beginning of the trace
      for my $i (0 .. $traceData->{lastChannelIndex}) {
         splice(@{$traceData->{traceMatrix}->[$i]}, 0, $start + 1);
                                                       }
   } else 
   {
      # OTHER - use default seqdoc behavior: remove blank sequence from end of trace.
		while ($traceData->{traceMatrix}->[B_TRACE_INDEX][-1] < 50 && $traceData->{traceMatrix}->[G_TRACE_INDEX][-1] < 50
             && $traceData->{traceMatrix}->[Y_TRACE_INDEX][-1] < 50 && $traceData->{traceMatrix}->[R_TRACE_INDEX][-1] < 50)
              {
         for my $i (FIRST_TRACE_INDEX .. $traceData->{lastChannelIndex}) 
               {
            pop(@{$traceData->{traceMatrix}->[$i]});
               }
              }
       #OTHER- remove blank sequence from the begining of trace
       #to do please make this start at the first peak
      my $start = max(0, ($peaks->[Y_TRACE_INDEX] <  $peaks->[R_TRACE_INDEX]) ?
                          $peaks->[Y_TRACE_INDEX] - 20 : $peaks->[R_TRACE_INDEX] - 20);
      print "T peak at $peaks->[B_TRACE_INDEX] C peak at $peaks->[G_TRACE_INDEX] ",
            "A peak at $peaks->[Y_TRACE_INDEX] G peak at $peaks->[R_TRACE_INDEX] start $start\n";
                        
      # Remove blank sequence from the beginning of the trace
      for my $i (0 .. $traceData->{lastChannelIndex}) {
         splice(@{$traceData->{traceMatrix}->[$i]}, 0, $start + 1);
                                                       }
    }
   $traceData->{seqLastIndex} = $#{$traceData->{traceMatrix}->[FIRST_TRACE_INDEX]};
}

sub normalizePeaks
{
   my ($traceData, $corNoise, $signal, $optimalSignal) = @_;

   for my $i (FIRST_TRACE_INDEX .. $traceData->{lastChannelIndex}) {
      for my $j (0 .. $traceData->{seqLastIndex}) {
         # If there is a peak normalize and record, otherwise the value is set to 0.
         if (($traceData->{traceMatrix}->[$i][$j] > $corNoise->[$i]) && ($signal->[$i] > 0)) {
            $traceData->{traceMatrix}->[$i][$j] =
               max(100 * $optimalSignal * ( $traceData->{traceMatrix}->[$i][$j] - $corNoise->[$i] ) / $signal->[$i], 0);
         } else {
            $traceData->{traceMatrix}->[$i][$j] = 0;
         }
      }
   }
}

sub detectPeaks
{
   my ($traceData, $optimalSignal) = @_;

   # Normalize to 100 and record first data peaks.
   my @peaks = (0, 0, 0, 0, 0);
   my @base = (0, 0, 0, 0, 0);

   # Detecting the first peak for each dye.
   my @optimalMultipliers = (40, 40, 20, 20);
   for my $i (FIRST_TRACE_INDEX .. R_TRACE_INDEX) {
      for my $j (0 .. $traceData->{seqLastIndex}) {
         if ($peaks[$i] == 0 && $j > 10 && $traceData->{traceMatrix}->[$i][$j] > $optimalMultipliers[$i] * $optimalSignal) {
            $base[$i] = 3 / $optimalSignal * $traceData->{traceMatrix}->[$i][$j - 9];

            my $isLargerThanOthers = 1;
            for my $k (FIRST_TRACE_INDEX .. $i - 1, $i + 1 .. R_TRACE_INDEX) {
               if ($traceData->{traceMatrix}->[$i][$j] <= $traceData->{traceMatrix}->[$k][$j]) {
                  $isLargerThanOthers = 0;
               }
            }
            if ($isLargerThanOthers && $traceData->{traceMatrix}->[$i][$j] > $base[$i]) {
               $peaks[$i] = $j;
            }
         }
      }      
   }

   return \@peaks;
}

sub zeroizeFifthDye
{
   my ($traceData) = @_;

   if (!$traceData->{fifthDye}) { 
      for my $j (0 .. $traceData->{seqLastIndex}) {
         $traceData->{traceMatrix}->[O_TRACE_INDEX][$j]= 0;
      }
   } 
}

sub normalizeTrace
{
   my ($traceData, $system, $optimalSignal) = @_;

   zeroizeFifthDye($traceData);
   removeControlNumbers($traceData);
   my ($corNoise, $signal) = calcNoise($traceData);
   normalizePeaks($traceData, $corNoise, $signal, $optimalSignal);
   my $peaks = detectPeaks($traceData, $optimalSignal);
   cutTrace($traceData, $system, $peaks);
}

sub getBestAlignment
{
   # This does an alignment of the first 1000 datapoints using a range of offsets
   # from -200 to 200. The best alignment is picked on the basis of having the
   # lowest score from datapoint 200 to 1000, and is used to allow for any
   # variation in start position of the two sequences.
   my ($ref, $test) = @_;

   my ($lowestScore, $lowestScoreOffset) = (INVALID_SCORE, 0);

   for (my $offset = -200; $offset <= 200; $offset += 20) {
      # Create a temporary copy of the test hash, since align may modify it.
      # A deep-copy is necessary, since the original hash contains references
      # that we don't want to modify.
      my (%tempTest);
      for my $i (FIRST_TRACE_INDEX..O_TRACE_INDEX) {
         my @tempTestTrace = @{$test->{traceMatrix}[$i]};
         $tempTest{traceMatrix}[$i] = \@tempTestTrace;
      }

      # Do a partial alignment.
      align($ref, \%tempTest, $offset, 1000);
      # Work out the score for that alignment.
      my $score = getScore(200, 1000, 0, $ref, \%tempTest);
      if ((INVALID_SCORE != $score) &&
          ((INVALID_SCORE == $lowestScore) || ($score < $lowestScore))) {
         ($lowestScore, $lowestScoreOffset) = ($score, $offset);
      }
   }
   # Do the best alignment.
   align($ref, $test, $lowestScoreOffset, $test->{seqLastIndex} + $lowestScoreOffset);
}

sub align
{
   # This takes the normalized traces and returns a best alignment of the two.
   # Rows are added to or deleted from the test trace to keep the alignment.
   # Best alignment is calculated by minimising the difference between the test
   # and reference sequence over the next 15 datapoints. It is adjusted every five
   # bases. Inserted lines are just a duplicate of the previous line.
   my ($ref, $test, $minIndex, $traceLength) = @_;

   # Add/delete the appropriate number of lines to the test sequence to correct
   # for the offset value
   if ($minIndex < 0) {
      # Need to add lines to test sequence, since it's behind.
      for my $index ($minIndex .. 0) {
         for my $i (FIRST_TRACE_INDEX .. O_TRACE_INDEX) {
            unshift(@{$test->{traceMatrix}[$i]}, $test->{traceMatrix}[$i][0]);
         }
      }
   } elsif ($minIndex > 0) {
      # Need to delete lines from test sequence, since it's ahead.
      for my $i (FIRST_TRACE_INDEX .. O_TRACE_INDEX) {
         splice(@{$test->{traceMatrix}[$i]}, 0, $minIndex);
      }
   }

   # Now check alignments (for each third entry).
   for (my $index = 0; $index < $traceLength; $index += 3) {
      my $startPos = $index;
      my $endPos   = $index + 15;

      # Compare the scores in the current alignment with those one data point in
      # either direction.
      my $score     = getScore($startPos, $endPos, 0, $ref, $test);
      my $preScore  = getScore($startPos, $endPos, -1, $ref, $test);
      my $postScore = getScore($startPos, $endPos, 1, $ref, $test);
      if (INVALID_SCORE == $score || INVALID_SCORE == $postScore || INVALID_SCORE == $preScore) {
         last;
      }

      # Now insert or delete lines as required.
      if ($postScore < $score && $postScore < $preScore) {
         # The reference sample is behind, need to delete a row from test.
         for my $i (FIRST_TRACE_INDEX .. O_TRACE_INDEX) {
            splice(@{$test->{traceMatrix}[$i]}, $index, 1);
         }
      } elsif ($preScore < $score && $preScore < $postScore) {
         # The reference sample is ahead, need to add a row to test.
         for my $i (FIRST_TRACE_INDEX .. O_TRACE_INDEX) {
            splice(@{$test->{traceMatrix}[$i]}, $index, 0, $test->{traceMatrix}[$i][$index]);
         }
      }
   }

   # Reset length of test sequence to correct value.
   $test->{seqLastIndex} = $#{$test->{traceMatrix}[FIRST_TRACE_INDEX]};
}

sub getScore
{
   # Subroutine used in alignment testing - it gets the total difference between
   # the two submitted sections of array and returns it.
   my ($start, $end, $offset, $ref, $test) = @_;

   if (!defined($ref->{traceMatrix}[FIRST_TRACE_INDEX][$end]) ||
       !defined($test->{traceMatrix}[FIRST_TRACE_INDEX][$end + $offset])) {
      return INVALID_SCORE;
   }

   my $score = 0;
   for my $j ($start .. $end) {
      for my $i (FIRST_TRACE_INDEX .. O_TRACE_INDEX) {
         $score +=
           abs($ref->{traceMatrix}[$i][$j] - $test->{traceMatrix}[$i][$j + $offset]);
      }
   }
   return $score;
}

sub cutDiff
{
   #TODO: useSign was added because it wasn't always used. Was it on purporse or a bug?
   # Stop saturation by cutting off to a max value.
   my ($diff, $useSign) = @_;
   my $sign = $useSign ? sign($diff) : 1;
   my $maxDiff = 500;
   if (abs($diff) > $maxDiff) {
      $diff = $sign * $maxDiff;
   }
   return $diff;
}

sub sign
{
   my ($num) = @_;
   return $num < 0 ? -1 : 1;
}

sub absoluteDifferences
{
   my ($ref, $test) = @_;

   my $minIndex = min($ref->{seqLastIndex}, $test->{seqLastIndex});
   my %diffs;

   for my $i (FIRST_TRACE_INDEX..O_TRACE_INDEX) {
      for my $j (0 .. $minIndex) {
         $diffs{traceMatrix}[$i][$j] = cutDiff($ref->{traceMatrix}[$i][$j] -
                                               $test->{traceMatrix}[$i][$j], 0);
      }
   }
   
   return $minIndex, \%diffs;
}

sub realDifferences
{
   my ($minIndex, $diffs, $ref, $test, $optimalSignal, $diffScale) = @_;

   for my $j (0 .. $minIndex) {
      for my $i (FIRST_TRACE_INDEX..O_TRACE_INDEX) {
         my $diff = $diffs->{traceMatrix}[$i][$j];
         my $sign = sign($diff);

         # Sum all values in the other channels which have the opposite sign.
         my $otherChannels = 1;
         for my $k (FIRST_TRACE_INDEX..$i-1, $i+1..O_TRACE_INDEX) {
            if (sign($diffs->{traceMatrix}[$k][$j]) != $sign) {
               $otherChannels += $diffs->{traceMatrix}[$k][$j];
            }
         }

         $diff =
            ($sign * ($diff ** 2) * sqrt(abs($otherChannels))) / $diffScale /
            125 * ($optimalSignal ** 2);
            
         $diffScale = max($diffScale, $diff);
         $diffs->{traceMatrix}[$i][$j] = cutDiff($diff, 1);
      }
   }

   return $minIndex, $diffs, $diffScale;
}

sub differences
{
   # Takes the two traces and calculates the difference between the two. Then
   # squares this difference to highlight the larger (relevent) changes.
   # Also returns the length of the shortest sequence, so both are aligned on
   # image generation.
   my ($ref, $test, $optimalSignal, $diffScale) = @_;

   my ($minIndex, $diffs) = absoluteDifferences($ref, $test);

   return realDifferences($minIndex, $diffs, $ref, $test, $optimalSignal, $diffScale);
}

sub generateImage
{
   # Routine to convert the supplied hash reference into a png image of a graph.
   my ($trace, $min, $max, $size, $outputFile, $length, $system) = @_;

   my @labels;
   for my $i (0 .. $length) {
      push(@labels, '');
#TODO:      push(@labels, (0 == $i % 50) ? $i : '');
   }
   
   my @plotData = (\@labels, @{$trace->{traceMatrix}});
	#color schemes
	my $col1='blue'; my$col2='green'; my $col3='black'; my $col4='red'; my $col5='orange';
	if ('OTHER' eq $system)
      {$col1='black'; $col3='red'; $col4='blue'; $col5='orange';}
   # Define graph format.
   my $mygraph = GD::Graph::lines->new($length, $size);
   $mygraph->set(
      x_label     => '',
      x_ticks     => 0,
      y_label     => '',
      y_max_value => $max / 4,
      y_min_value => $min / 4,
      # Draw datasets in 'solid', 'dasSV.plhed' and 'dotted-dashed' lines.
      line_types => [ 1, 1, 1, 1, 1 ],
      # Set the thickness of line.
      line_width => 1,
      # Set colors for datasets.
      dclrs => [ $col1, $col2, $col3, $col4, $col5],
     )
     or warn $mygraph->error;

   my $myimage = $mygraph->plot( \@plotData ) or die $mygraph->error;

   open(OUT, ">$outputFile") or die $!;
   binmode OUT;
   print OUT $myimage->png;
   close OUT;
}

sub writeTagOrDie
{
   my ($abif, $tagName, $tagNum, $data) = @_;

   $abif->write_tag($tagName, $tagNum, $data)
      or die("write_tag($tagName, $tagNum) failed!");
}

sub generateModifiedFile
{
   my ($hashRef, $hashTest, $testFile, $minLength) = @_;
   my $newTrace = $testFile . MODIFIED_FILE_SUFFIX;

   copy($testFile, $newTrace)
      or die("File $testFile cannot be copied.");

   my $abif = Bio::Trace::ABIF->new(-file => $newTrace)
     or die('abi_format');
   $abif->open_abif($newTrace, 1);

   # Modify traces.
   for my $index (0 .. $minLength) {
      my $corOref = $hashRef->{traceMatrix}[O_TRACE_INDEX][$index];
      if ($corOref < 5) { 
         $corOref = 0;
      }
      $corOref += $hashTest->{traceMatrix}[O_TRACE_INDEX][$index];
      $hashRef->{traceMatrix}[O_TRACE_INDEX][$index] = $corOref * 4;
   }
   splice(@{$hashRef->{traceMatrix}[O_TRACE_INDEX]}, $minLength - 1);

   writeTagOrDie($abif, 'DATA', 105, $hashRef->{traceMatrix}[O_TRACE_INDEX]);

   if ($hashTest->{model} eq 310) {
      my $pure = [
         1000, 0,    0,    0,    0,
         0,    1000, 0,    0,    0,
         0,    0,    1000, 0,    0,
         0,    0,    0,    1000, 0,
         0,    0,    0,    0,    1000
      ];
      writeTagOrDie($abif, 'MTRX', 4, $pure);
   }
   for my $i (FIRST_TRACE_INDEX..R_TRACE_INDEX) {
      for my $j (0 .. $minLength) {
         $hashTest->{traceMatrix}[$i][$j] *= 3;
      }
      splice(@{$hashTest->{traceMatrix}[$i]}, $minLength - 1);

      writeTagOrDie($abif, 'DATA', $i + 1, $hashTest->{traceMatrix}[$i]);
   }
   $abif->close_abif($newTrace);
}
